# Supplementary material for: Impact of cell cycle on repair of ruptured nuclear envelope and sensitivity to nuclear envelope stress in glioblastoma
Source: Cell Death Discov. 2023 Jul 8;9:233. doi: 10.1038/s41420-023-01534-7 (PMC10329659; doi:10.1038/s41420-023-01534-7)
Supplement: Supplementary file 5 — Supplemental Table1 [file 41420_2023_1534_MOESM5_ESM.xlsx]

## Sheet: Sheet1
Supplemental table 1
name	sequence	purpose
pSBbi-5'-Rev	catggtggcctcagaggccagc	Cloning of NLS-tdTomato into pSBBi-Bla (for vector amplification)
pSBbi-3'-Fwd	tagtgttcagtaaataccttgtagggctc	Cloning of NLS-tdTomato into pSBBi-Bla (for vector amplification)
Kozak-SV40NLS-Fwd-pSBbi-IF	gctggcctctgagGCCACCATGGGGCCTCCAAAAAAG	Cloning of NLS-tdTomato into pSBBi-Bla
Kozak-SV40NLS-tdTomato-Fwd	GCCACCATGGGGCCTCCAAAAAAGAAGAGAAAGGTAGAAGACCCCGGGAGCAAGGGCGAGGAGGTC	Cloning of NLS-tdTomato into pSBBi-Bla
tdTomato-Rev-pSBbi-IF	aaggtatttactgaacactaTCCGGACTTGTACAGCTCGTCC	Cloning of NLS-tdTomato into pSBBi-Bla
CDKN1A-Fwd-BsrGI	AGCTGTACAAGtcagaaccggctggggatgtccg	Cloning of p21 into pmVenus-C1
CDKN1A-Rev-stop-EcoRI	TGCAGAATTCttagggcttcctcttggagaagatc	Cloning of p21 into pmVenus-C1
Kozak-mVQM-Fwd-pSBTet-IF	accctcgaaaggcctctgagGCCACCATGGTGAGCAAGGGC	Cloning of mVenus-p21 into pSBTet-Pur
pmVenus-C1-Rev-pSBTet-IF	atggaagcttggcctCtaAGTTATCTAGATCCGGTGGATCCC	Cloning of mVenus-p22 into pSBTet-Pur
mVQM-pSBi-IF-F	cctctgagGCCACCATGGTGAGCAAGGGC	Cloning-mScarlet-BAF into pSBBi-Bla
pmSCI-Rev-BamHI-pSBbi-IF	caaggtatttactgaacactaGTTATCTAGATCCGGTGGATCc	Cloning-mScarlet-BAF into pSBBi-Bla
