# Supplementary material for: Impact of cell cycle on repair of ruptured nuclear envelope and sensitivity to nuclear envelope stress in glioblastoma
Source: Cell Death Discov. 2023 Jul 8;9:233. doi: 10.1038/s41420-023-01534-7 (PMC10329659; doi:10.1038/s41420-023-01534-7)
Supplement: Supplementary file 6 — Supplemental Table2 [file 41420_2023_1534_MOESM6_ESM.xlsx]

## Sheet: Sheet1
Number of cells
Figure_1B	U251MG	HT1080	DU145	A549	MDA-MB468
exp1	16	23	6	8	17
exp2	19	23	11	13	9
exp3	13	20	5	15	11
total	48	66	22	36	37
Figure_1C	U251MG	HT1080	DU145	A549	MDA-MB468
exp1	16	23	6	8	17
exp2	18	23	11	13	9
exp3	13	20	5	15	11
total	47	66	22	36	37
Figure_2B	U251MG	U87MG
exp1	28	72
ep2	35	17
exp3	37	47
total	100	136
Figure_2C	U251MG	U87MG
exp1	98	72
exp2	72	17
exp3	40	47
total	210	136
Figure_2D	U251MG	U87MG
exp1	98	72
exp2	72	17
exp3	48	47
total	218	136
Figure_2F	U251MG	U87MG
exp1	86	82
exp2	112	35
exp3	60	62
total	258	179
Figure_2G	U251MG
exp1	103	88
exp2	121	28
exp3	61	79
total	285	195
Figure_2H	U251MG-Transwell	U87MG-Transwell	U251MG-Normal	U87MG-Normal
exp1	98	72	86	82
exp2	72	17	112	35
exp3	40	47	60	62
total	210	136	258	179
Figure_3B	U251MG	U87MG
exp1	5	3
exp2	2	4
exp3	6	6
total	13	13
Figure_3D	U251MG	U87MG
exp1	35	30
exp2	23	27
exp3	15	14
total	73	71
Figure_4E	U251MG	U87MG
exp1	80	85
exp2	59	105
exp3	129	82
total	268	272
Figure_5B	Total	gH2A.X
exp1	126	15
exp2	92	17
exp3	60	12
total	278	44
Figreu_5D
exp1	48
exp2	27
exp3	83
total	158
Figure_5F
exp1	17
exp2	16
exp3	21
total	54
Figure_5H	U251MG-EdU-negative	U251-EdU-positive	U87MG-EdU-negative	U87MG-EdU-positive
exp1	16	16	22	7
exp2	19	15	8	21
exp3	49	33	30	29
total	84	64	60	57
Figure_6C	Dox-	Dox+
exp1	85	83
exp2	116	92
exp3	102	111
total	303	286
Figure_6E	Dox-	Dox+
exp1	216	163
exp2	77	78
exp3	25	26
total	318	267
Figure_6F	Dox-	Dox+
exp1	216	163
exp2	113	84
exp3	25	26
total	354	273
Figure_6H	siCon	sip21
exp1	108	232
exp2	120	245
exp3	148	150
total	376	627
Figure_6J	NP5	U87MG
exp1	46	113
exp2	54	113
exp3	73	94
total	173	320
Figure_7B	U251MG	U87MG	NP5
exp1	348	236	133
exp2	257	107	122
exp3	440	358	102
total	1045	701	357
Figure_7D	U251MG	U87MG
exp1	389	202
exp2	369	235
exp3	297	103
total	1055	540
Supplemental_Figure_1B
	U251MG	U87MG
exp1	73	76
exp2	42	56
total	115	132
